# Supplementary material for: PrtT-Regulated Proteins Secreted by Aspergillus fumigatus Activate MAPK Signaling in Exposed A549 Lung Cells Leading to Necrotic Cell Death
Source: PLoS One. 2011 Mar 11;6(3):e17509. doi: 10.1371/journal.pone.0017509 (PMC3055868; doi:10.1371/journal.pone.0017509)
Supplement: Table S1 — Genes upregulated in response to wild-type conidial infection relative to untreated cells. (XLS) [file pone.0017509.s001.xls]

## Sheet: Supp.Table 1A
Probe ID	Gene name	Entrez ID	Fchange	P-value
211506_s_at	IL8	3576	103.166	6.909e-05
202859_x_at	IL8	3576	82.224	0.0004591
205476_at	CCL20	6364	38.208	1.659e-05
201694_s_at	EGR1	1958	19.908	2.502e-05
202672_s_at	ATF3	467	19.301	1.176e-05
204470_at	CXCL1	2919	18.902	0.0001089
207850_at	CXCL3	2921	18.368	0.0001465
216248_s_at	NR4A2	4929	17.403	0.001
36711_at	MAFF	23764	16.556	0.0002588
209189_at	FOS	2353	16.508	6.259e-06
204621_s_at	NR4A2	4929	15.58	0.0007741
209774_x_at	CXCL2	2920	15.365	2.117e-05
204622_x_at	NR4A2	4929	14.293	9.74e-05
202644_s_at	TNFAIP3	7128	13.383	0.0002712
209457_at	DUSP5	1847	13.084	0.0004374
204595_s_at	STC1	6781	11.653	5.613e-05
201466_s_at	JUN	3725	10.454	4.583e-05
216598_s_at	CCL2	6347	9.979	0.0001782
202340_x_at	NR4A1	3164	9.036	0.0005503
201464_x_at	JUN	3725	8.172	0.0005879
201041_s_at	DUSP1	1843	7.363	8.964e-05
217997_at	PHLDA1	22822	7.067	0.0003618
208960_s_at	KLF6	1316	6.648	0.001
204596_s_at	STC1	6781	6.305	0.0004333
210538_s_at	BIRC3	330	6.148	6.729e-06
207345_at	FST	10468	5.944	0.0001196
208961_s_at	KLF6	1316	5.824	0.0001892
204472_at	GEM	2669	5.564	0.0001166
201631_s_at	IER3	8870	5.42	3.925e-06
209101_at	CTGF	1490	4.875	0.0003136
204748_at	PTGS2	5743	4.746	0.001
208891_at	DUSP6	1848	4.743	4.615e-05
218000_s_at	PHLDA1	22822	4.719	0.002
37028_at	PPP1R15A	23645	4.687	3.97e-05
204420_at	FOSL1	8061	4.687	0.0001548
205239_at	AREG	374	4.27	0.001
209959_at	NR4A3	8013	4.08	0.0004425
207978_s_at	NR4A3	8013	3.987	0.002
212665_at	TIPARP	25976	3.577	0.0003986
201169_s_at	BHLHE40	8553	3.566	0.0007943
208893_s_at	DUSP6	1848	3.515	0.0004068
201473_at	JUNB	3726	3.449	0.0003932
202388_at	RGS2	5997	3.282	2.08e-05
202241_at	TRIB1	10221	3.024	0.000806
200798_x_at	MCL1	4170	3.016	0.0006866
219228_at	ZNF331	55422	2.988	0.002
202081_at	IER2	9592	2.959	8.675e-05
217999_s_at			2.946	0.0004121
205193_at	MAFF	23764	2.943	0.0008897
200797_s_at	MCL1	4170	2.9	0.0008719
202912_at	ADM	133	2.878	0.0003198
202023_at	EFNA1	1942	2.82	0.0002998
210845_s_at	PLAUR	5329	2.734	0.0006394
220987_s_at	C11orf17	56672	2.728	0.0001058
210357_s_at	SMOX	54498	2.709	0.0001619
212444_at	GPRC5A	9052	2.672	0.0006641
205207_at	IL6	3569	2.593	0.001
210517_s_at	AKAP12	9590	2.566	0.002
204014_at	DUSP4	1846	2.522	0.0009114
206374_at	DUSP8	1850	2.422	0.002
201502_s_at	NFKBIA	4792	2.394	0.0008791
205266_at	LIF	3976	2.314	0.0001638
203574_at	NFIL3	4783	2.283	0.0006903
204977_at	DDX10	1662	2.171	0.0004992
209212_s_at	KLF5	688	2.15	0.001
201324_at	EMP1	2012	2.134	0.001
204948_s_at	FST	10468	2.117	0.000206
211924_s_at	PLAUR	5329	2.116	0.0007599
204015_s_at	DUSP4	1846	2.078	0.0006533
220924_s_at	SLC38A2	54407	2.075	0.0003896
215498_s_at	MAP2K3	5606	2.064	0.002
221477_s_at		79099	2.012	7.271e-05
206382_s_at	BDNF	627	1.976	8.706e-06
215499_at	MAP2K3	5606	1.957	0.0009887
221489_s_at	SPRY4	81848	1.951	0.002
211527_x_at	VEGFA	7422	1.903	3.147e-06
204285_s_at	PMAIP1	5366	1.896	0.0008883
201667_at	GJA1	2697	1.89	0.001
212724_at	RND3	390	1.864	0.0002717
211302_s_at	PDE4B	5142	1.851	0.00012
203708_at	PDE4B	5142	1.836	0.002
203108_at	GPRC5A	9052	1.834	0.001
209210_s_at	FERMT2	10979	1.827	0.0007472
210139_s_at	PMP22	5376	1.825	0.0001503
221704_s_at	VPS37B	79720	1.794	0.000251
202657_s_at	SERTAD2	9792	1.778	0.001
202068_s_at	LDLR	3949	1.766	9.946e-05
205479_s_at	PLAU	5328	1.749	0.0006907
209647_s_at	SOCS5	9655	1.748	0.0002519
209185_s_at	IRS2	8660	1.71	0.001
220202_s_at	RC3H2	54542	1.707	0.0001883
209272_at	NAB1	4664	1.704	0.001
220046_s_at	CCNL1	57018	1.697	5.538e-05
209184_s_at	IRS2	8660	1.689	0.0007865
221496_s_at	TOB2	10766	1.687	0.0006006
209278_s_at	TFPI2	7980	1.686	0.001
206237_s_at	NRG1	3084	1.666	0.0003187
202887_s_at	DDIT4	54541	1.647	0.0007479
202370_s_at	CBFB	865	1.628	0.001
200919_at	PHC2	1912	1.625	0.001
207616_s_at	TANK	10010	1.624	0.0008231
218856_at	TNFRSF21	27242	1.608	0.0008464
207121_s_at	MAPK6	5597	1.606	0.002
202724_s_at	FOXO1	2308	1.596	0.0007103
220147_s_at	FAM60A	58516	1.585	0.0006329
201926_s_at	CD55	1604	1.56	0.002
209566_at	INSIG2	51141	1.55	0.0006275
204908_s_at	BCL3	602	1.548	0.001
203414_at	MMD	23531	1.546	0.001
201881_s_at	ARIH1	25820	1.54	0.001
202510_s_at	TNFAIP2	7127	1.54	0.000758
214462_at	SOCS6	9306	1.536	0.0001319
212533_at	WEE1	7465	1.522	0.001
208901_s_at	TOP1	7150	1.506	0.000937
221832_s_at	LUZP1	7798	1.503	0.0008201
