# Supplementary material for: PrtT-Regulated Proteins Secreted by Aspergillus fumigatus Activate MAPK Signaling in Exposed A549 Lung Cells Leading to Necrotic Cell Death
Source: PLoS One. 2011 Mar 11;6(3):e17509. doi: 10.1371/journal.pone.0017509 (PMC3055868; doi:10.1371/journal.pone.0017509)
Supplement: Table S3 — Genes downregulated in response to wild-type conidial infection relative to untreated cells. (XLS) [file pone.0017509.s003.xls]

## Sheet: Supp.Table 1C
Probe ID	Gene name	EntrezID	Fchange	P-value
202839_s_at	NDUFB7	4713	0.352	0.002
