# Supplementary material for: PrtT-Regulated Proteins Secreted by Aspergillus fumigatus Activate MAPK Signaling in Exposed A549 Lung Cells Leading to Necrotic Cell Death
Source: PLoS One. 2011 Mar 11;6(3):e17509. doi: 10.1371/journal.pone.0017509 (PMC3055868; doi:10.1371/journal.pone.0017509)
Supplement: Table S4 — Genes upregulated in response to wild-type CF treatment relative to untreated cells. (XLS) [file pone.0017509.s004.xls]

## Sheet: Supp.Table 1D
Up-regulated genes
Probe ID	Gene name	EntrezID	P-value	Fchange
205014_at	FGFBP1	9982	7.17e-05	12.5
216598_s_at	CCL2	6347	0.001	10.8696
206825_at	OXTR	5021	0.002	5.52486
211756_at	PTHLH	5744	0.003	5.26316
206300_s_at	PTHLH	5744	0.001	5.20833
207526_s_at	IL1RL1	9173	0.0001303	5.18135
202036_s_at	SFRP1	6422	0.001	4.31034
201150_s_at	TIMP3	7078	0.0006491	4.20168
202859_x_at	IL8	3576	0.01	4.01606
208790_s_at	PTRF	284119	0.006	3.92157
218368_s_at	TNFRSF12A	51330	0.007	3.861
211506_s_at	IL8	3576	0.002	3.81679
213338_at	TMEM158	25907	0.002	3.74532
201578_at	PODXL	5420	0.001	3.58423
205767_at	EREG	2069	0.008	3.5461
203157_s_at	GLS	2744	0.0007021	3.50877
203158_s_at	GLS	2744	0.004	3.4965
205579_at	HRH1	3269	0.0009494	3.43643
205192_at	MAP3K14	9020	0.0004787	3.42466
203159_at	GLS	2744	0.0003751	3.3557
201324_at	EMP1	2012	0.0004924	3.33333
205924_at	RAB3B	5865	0.001	3.23625
209890_at	TSPAN5	10098	0.003	3.20513
221805_at	NEFL	4747	0.0005047	3.19489
200800_s_at	HSPA1A	3303	0.001	3.11526
209260_at	SFN	2810	0.001	3.11526
203180_at	ALDH1A3	220	0.001	3.07692
207018_s_at	RAB27B	5874	0.001	3.07692
204420_at	FOSL1	8061	0.0005667	2.96736
205552_s_at	OAS1	4938	0.0007688	2.96736
209355_s_at	PPAP2B	8613	0.031	2.91545
207345_at	FST	10468	0.001	2.88184
201466_s_at	JUN	3725	0.001	2.85714
202437_s_at	CYP1B1	1545	0.001	2.84091
216874_at			0.006	2.83286
33322_i_at	SFN	2810	0.0009951	2.83286
202869_at	OAS1	4938	0.004	2.78552
205239_at	AREG	374	0.005	2.68097
214696_at	C17orf91	84981	0.002	2.68097
217875_s_at	PMEPA1	56937	0.003	2.6738
203579_s_at	SLC7A6	9057	0.011	2.66667
212636_at	QKI	9444	0.007	2.65957
201464_x_at	JUN	3725	0.003	2.63852
206277_at	P2RY2	5029	0.001	2.63158
212472_at	MICAL2	9645	0.006	2.6178
207017_at	RAB27B	5874	0.01	2.59067
213865_at	DCBLD2	131566	0.006	2.58398
201983_s_at	EGFR	1956	0.007	2.57732
214321_at	NOV	4856	0.009	2.57732
218880_at	FOSL2	2355	0.004	2.57069
203230_at	DVL1	1855	0.000907	2.55754
217997_at	PHLDA1	22822	0.005	2.55102
209015_s_at	DNAJB6	10049	0.004	2.53807
213906_at	MYBL1	4603	0.005	2.52525
202760_s_at	AKAP2	11217	0.022	2.51889
209803_s_at	PHLDA2	7262	0.013	2.50627
202581_at	HSPA1B	3304	0.003	2.5
205376_at	INPP4B	8821	0.003	2.5
203502_at	BPGM	669	0.024	2.48756
220266_s_at	KLF4	9314	0.02	2.48139
203887_s_at	THBD	7056	0.008	2.457
201325_s_at	EMP1	2012	0.003	2.43902
219429_at	FA2H	79152	0.008	2.38663
205097_at	SLC26A2	1836	0.003	2.35849
222062_at	IL27RA	9466	0.001	2.34192
209909_s_at	TGFB2	7042	0.018	2.34192
213325_at	PVRL3	25945	0.004	2.331
209277_at	TFPI2	7980	0.002	2.32558
203499_at	EPHA2	1969	0.03	2.32019
206382_s_at	BDNF	627	0.002	2.29885
209706_at	NKX3-1	4824	0.001	2.29885
213895_at	EMP1	2012	0.005	2.29358
203373_at	SOCS2	8835	0.031	2.2779
212444_at	GPRC5A	9052	0.006	2.25734
218656_s_at	LHFP	10186	0.001	2.25734
208510_s_at	PPARG	5468	0.001	2.25734
222147_s_at	ACTR5	79913	0.002	2.25225
204872_at	TLE4	7091	0.002	2.25225
220333_at	PAQR5	54852	0.003	2.24719
210008_s_at	MRPS12	6183	0.004	2.23714
213848_at	DUSP7	1849	0.003	2.22717
207439_s_at	SLC35A2	7355	0.019	2.22222
203578_s_at	SLC7A6	9057	0.004	2.19298
205205_at	RELB	5971	0.007	2.18341
217992_s_at	EFHD2	79180	0.012	2.17865
202436_s_at	CYP1B1	1545	0.002	2.1645
217551_at	LOC441453	441453	0.011	2.15983
215177_s_at	ITGA6	3655	0.033	2.15054
219682_s_at	TBX3	6926	0.028	2.14592
215033_at	TM4SF1	4071	0.014	2.1322
221510_s_at	GLS	2744	0.004	2.11864
208892_s_at	DUSP6	1848	0.005	2.11416
209037_s_at	EHD1	10938	0.012	2.11416
221841_s_at	KLF4	9314	0.006	2.11416
204796_at	EML1	2009	0.017	2.1097
219522_at	FJX1	24147	0.004	2.1097
218543_s_at	PARP12	64761	0.007	2.1097
202628_s_at	SERPINE1	5054	0.009	2.09205
202759_s_at	PALM2-AKAP2	445815	0.022	2.08768
204275_at	SOLH	6650	0.008	2.08768
208708_x_at	EIF5	1983	0.003	2.079
204734_at	KRT15	3866	0.022	2.079
203317_at	PSD4	23550	0.006	2.079
202935_s_at	SOX9	6662	0.012	2.07469
208711_s_at	CCND1	595	0.017	2.07039
210567_s_at	SKP2	6502	0.001	2.07039
204330_s_at	MRPS12	6183	0.013	2.06612
219634_at	CHST11	50515	0.008	2.05339
204823_at	NAV3	89795	0.009	2.04918
204731_at	TGFBR3	7049	0.003	2.04918
210973_s_at	FGFR1	2260	0.002	2.04499
201679_at	SRRT	51593	0.005	2.04082
208622_s_at	EZR	7430	0.006	2.03666
222221_x_at	EHD1	10938	0.006	2.0284
201739_at	SGK1	6446	0.007	2.0284
218000_s_at	PHLDA1	22822	0.014	2.02429
205596_s_at	SMURF2	64750	0.006	2.01207
205016_at	TGFA	7039	0.006	2.00803
220407_s_at	TGFB2	7042	0.014	2.00803
217234_s_at	EZR	7430	0.007	2.00401
210138_at	RGS20	8601	0.006	2.00401
201490_s_at	PPIF	10105	0.01	1.99601
220658_s_at	ARNTL2	56938	0.006	1.99203
219681_s_at	RAB11FIP1	80223	0.003	1.98807
206100_at	CPM	1368	0.009	1.98413
203592_s_at	FSTL3	10272	0.01	1.98413
214632_at	NRP2	8828	0.029	1.9802
204178_s_at	RBM14	10432	0.01	1.9802
209636_at	NFKB2	4791	0.004	1.97628
200984_s_at	CD59	966	0.004	1.97239
215034_s_at	TM4SF1	4071	0.005	1.97239
205006_s_at	NMT2	9397	0.01	1.96464
212902_at	SEC24A	10802	0.007	1.95695
201329_s_at	ETS2	2114	0.011	1.95312
207604_s_at	SLC4A7	9497	0.023	1.95312
211981_at	COL4A1	1282	0.005	1.94932
206429_at	F2RL1	2150	0.009	1.94932
212977_at	CXCR7	57007	0.003	1.94553
211965_at	ZFP36L1	677	0.014	1.94553
202435_s_at	CYP1B1	1545	0.014	1.94175
203789_s_at	SEMA3C	10512	0.004	1.9305
209038_s_at	EHD1	10938	0.006	1.92678
214446_at	ELL2	22936	0.027	1.92678
203518_at	LYST	1130	0.015	1.92308
219367_s_at	NRP2	8828	0.003	1.91205
201147_s_at	TIMP3	7078	0.006	1.90114
208621_s_at	EZR	7430	0.01	1.89394
222155_s_at	GPR172A	79581	0.02	1.89394
213506_at	F2RL1	2150	0.002	1.89036
36711_at	MAFF	23764	0.016	1.89036
205932_s_at	MSX1	4487	0.003	1.89036
216060_s_at	DAAM1	23002	0.026	1.88324
63825_at	ABHD2	11057	0.01	1.87617
209589_s_at	EPHB2	2048	0.002	1.87617
208230_s_at	NRG1	3084	0.002	1.87617
87100_at	ABHD2	11057	0.016	1.87266
208960_s_at	KLF6	1316	0.023	1.87266
206027_at	S100A3	6274	0.014	1.87266
202627_s_at	SERPINE1	5054	0.009	1.87266
210517_s_at	AKAP12	9590	0.008	1.86916
55081_at	MICALL1	85377	0.005	1.86916
207536_s_at	TNFRSF9	3604	0.002	1.86567
203888_at	THBD	7056	0.004	1.8622
212014_x_at	CD44	960	0.009	1.85874
209457_at	DUSP5	1847	0.017	1.85874
208705_s_at	EIF5	1983	0.003	1.85874
212097_at	CAV1	857	0.003	1.85529
210473_s_at	GPR125	166647	0.01	1.85529
208789_at	PTRF	284119	0.008	1.85185
221326_s_at	TUBD1	51174	0.013	1.84843
205566_at	ABHD2	11057	0.003	1.84502
204715_at	PANX1	24145	0.005	1.84502
216100_s_at	TOR1AIP1	26092	0.014	1.84162
219330_at	VANGL1	81839	0.018	1.84162
213341_at	FEM1C	56929	0.004	1.83824
201984_s_at	EGFR	1956	0.007	1.83486
215223_s_at	SOD2	6648	0.003	1.82482
204422_s_at	FGF2	2247	0.019	1.82149
203927_at	NFKBIE	4794	0.009	1.82149
205832_at	CPA4	51200	0.027	1.81818
207431_s_at	DEGS1	8560	0.01	1.81818
201489_at	PPIF	10105	0.003	1.81818
220056_at	IL22RA1	58985	0.002	1.81488
216971_s_at	PLEC1	5339	0.012	1.81488
221538_s_at	PLXNA1	5361	0.003	1.81159
65133_i_at	INO80B	83444	0.033	1.8018
212942_s_at	KIAA1199	57214	0.004	1.8018
208190_s_at	LSR	51599	0.024	1.8018
210845_s_at	PLAUR	5329	0.002	1.8018
214435_x_at	RALA	5898	0.013	1.8018
219045_at	RHOF	54509	0.021	1.8018
213262_at	SACS	26278	0.017	1.8018
219326_s_at	B3GNT2	10678	0.005	1.79856
202345_s_at	FABP5	2171	0.012	1.79533
212373_at	FEM1B	10116	0.007	1.79533
217996_at	PHLDA1	22822	0.005	1.79533
208343_s_at	NR5A2	2494	0.016	1.79211
211980_at	COL4A1	1282	0.009	1.78891
204222_s_at	GLIPR1	11010	0.025	1.78253
205302_at	IGFBP1	3484	0.008	1.78253
201474_s_at	ITGA3	3675	0.005	1.78253
209209_s_at	FERMT2	10979	0.017	1.7762
212200_at	ANKLE2	23141	0.025	1.77305
204094_s_at	TSC22D2	9819	0.008	1.77305
205293_x_at	BAIAP2	10458	0.003	1.76991
209732_at	CLEC2B	9976	0.006	1.76991
211823_s_at	PXN	5829	0.024	1.76991
209835_x_at	CD44	960	0.003	1.76056
208706_s_at	EIF5	1983	0.007	1.76056
212262_at	QKI	9444	0.013	1.76056
211966_at	COL4A2	1284	0.022	1.75747
209946_at	VEGFC	7424	0.004	1.75131
205461_at	RAB35	11021	0.012	1.74825
213376_at	ZBTB1	22890	0.011	1.74825
214697_s_at	ROD1	9991	0.023	1.7452
202082_s_at	SEC14L1	6397	0.006	1.74216
204602_at	DKK1	22943	0.007	1.73611
209648_x_at	SOCS5	9655	0.03	1.73611
209387_s_at	TM4SF1	4071	0.004	1.7331
209203_s_at	BICD2	23299	0.02	1.7301
217312_s_at	COL7A1	1294	0.016	1.7301
212989_at	SGMS1	259230	0.003	1.72712
203324_s_at	CAV2	858	0.008	1.72414
205851_at	NME6	10201	0.009	1.72414
210959_s_at	SRD5A1	6715	0.023	1.72414
211814_s_at	CCNE2	9134	0.034	1.72117
203047_at	STK10	6793	0.005	1.72117
221815_at	ABHD2	11057	0.012	1.71821
202154_x_at	TUBB3	10381	0.006	1.71527
200983_x_at	CD59	966	0.009	1.71233
208555_x_at	CST2	1470	0.017	1.71233
209039_x_at	EHD1	10938	0.004	1.71233
206224_at	CST1	1469	0.017	1.7094
208744_x_at	HSPH1	10808	0.016	1.7094
204507_s_at	PPP3R1	5534	0.003	1.7094
212612_at	RCOR1	23186	0.01	1.7094
208961_s_at	KLF6	1316	0.007	1.70648
207785_s_at	RBPJ	3516	0.029	1.70648
201461_s_at	MAPKAPK2	9261	0.007	1.70358
203553_s_at	MAP4K5	11183	0.013	1.69779
210286_s_at	SLC4A7	9497	0.014	1.69779
213476_x_at	TUBB3	10381	0.008	1.69779
216218_s_at	PLCL2	23228	0.011	1.69492
208055_s_at	HERC4	26091	0.004	1.69205
220651_s_at	MCM10	55388	0.014	1.69205
201328_at	ETS2	2114	0.005	1.68919
201502_s_at	NFKBIA	4792	0.004	1.68919
215931_s_at	ARFGEF2	10564	0.015	1.68634
217599_s_at	MDFIC	29969	0.012	1.68634
212753_at	PCGF3	10336	0.025	1.68634
210916_s_at	CD44	960	0.019	1.6835
200808_s_at	ZYX	7791	0.009	1.6835
213154_s_at	BICD2	23299	0.011	1.68067
206456_at	GABRA5	2558	0.015	1.68067
221079_s_at	METTL2A	339175	0.009	1.67504
209069_s_at	H3F3B	3021	0.029	1.67224
219340_s_at	CLN8	2055	0.019	1.66667
204141_at	TUBB2A	7280	0.017	1.66667
219477_s_at	THSD1P	374500	0.027	1.66389
214212_x_at	FERMT2	10979	0.009	1.66113
221695_s_at	MAP3K2	10746	0.028	1.66113
201149_s_at	TIMP3	7078	0.03	1.65837
216202_s_at	SPTLC2	9517	0.016	1.65563
212488_at	COL5A1	1289	0.022	1.65289
207535_s_at	NFKB2	4791	0.007	1.64745
202817_s_at	SS18	6760	0.033	1.64745
212099_at	RHOB	388	0.025	1.64474
217943_s_at	MAP7D1	55700	0.025	1.64204
218748_s_at	EXOC5	10640	0.028	1.63934
215760_s_at	SBNO2	22904	0.032	1.63934
203119_at	CCDC86	79080	0.005	1.63666
204647_at	HOMER3	9454	0.01	1.63666
213623_at	KIF3A	11127	0.015	1.63666
209579_s_at	MBD4	8930	0.03	1.63666
220865_s_at	PDSS1	23590	0.004	1.63666
221497_x_at	EGLN1	54583	0.013	1.63399
219570_at	KIF16B	55614	0.008	1.63399
220613_s_at	SYTL2	54843	0.014	1.63399
209013_x_at	TRIO	7204	0.019	1.63132
213606_s_at	ARHGDIA	396	0.034	1.62866
211986_at	AHNAK	79026	0.024	1.62602
212437_at	CENPB	1059	0.012	1.62338
204204_at	SLC31A2	1318	0.024	1.62338
213899_at	METAP2	10988	0.007	1.62075
210290_at	ZNF174	7727	0.009	1.62075
209765_at	ADAM19	8728	0.011	1.61812
214011_s_at	NOP16	51491	0.006	1.61812
205425_at	HIP1	3092	0.014	1.61551
206748_s_at	SPAG9	9043	0.015	1.61551
221534_at	C11orf68	83638	0.028	1.6129
215498_s_at	MAP2K3	5606	0.033	1.6129
213668_s_at	SOX4	6659	0.011	1.61031
219166_at	C14orf104	55172	0.014	1.60256
219198_at	GTF3C4	9329	0.018	1.59744
204799_at	ZBED4	9889	0.005	1.59744
208712_at	CCND1	595	0.03	1.5949
206976_s_at	HSPH1	10808	0.01	1.59236
221830_at	RAP2A	5911	0.02	1.59236
219623_at	ACTR5	79913	0.005	1.5873
203803_at	PCYOX1	51449	0.032	1.58479
208097_s_at	TMX1	81542	0.006	1.58479
202667_s_at	SLC39A7	7922	0.016	1.58228
205704_s_at	ATP6V0A2	23545	0.033	1.57978
201995_at	EXT1	2131	0.009	1.57978
204780_s_at	FAS	355	0.018	1.57978
210612_s_at	SYNJ2	8871	0.034	1.57978
215719_x_at	FAS	355	0.019	1.57729
209729_at	GAS2L1	10634	0.017	1.57729
220444_at	ZNF557	79230	0.014	1.57729
207223_s_at	ROD1	9991	0.012	1.5748
202363_at	SPOCK1	6695	0.011	1.5748
207463_x_at	PRSS3	5646	0.025	1.56986
205436_s_at	H2AFX	3014	0.006	1.5674
220234_at	CA8	767	0.006	1.56495
205945_at	IL6R	3570	0.029	1.5625
215113_s_at	SENP3	26168	0.031	1.5625
208876_s_at	PAK2	5062	0.024	1.55763
203239_s_at	CNOT3	4849	0.015	1.55521
212780_at	SOS1	6654	0.007	1.55521
32541_at	PPP3CC	5533	0.018	1.5528
209326_at	SLC35A2	7355	0.008	1.5528
215942_s_at	GTSE1	51512	0.013	1.55039
218948_at	QRSL1	55278	0.027	1.54799
204986_s_at	TAOK2	9344	0.019	1.54799
212409_s_at	TOR1AIP1	26092	0.021	1.54799
203989_x_at	F2R	2149	0.024	1.5456
201465_s_at	JUN	3725	0.011	1.5456
205460_at	NPAS2	4862	0.032	1.5456
221260_s_at	CSRNP2	81566	0.027	1.54083
202536_at	CHMP2B	25978	0.007	1.53846
209372_x_at	TUBB2B	347733	0.008	1.53846
209204_at	LMO4	8543	0.023	1.5361
205547_s_at	TAGLN	6876	0.018	1.53374
213024_at	TMF1	7110	0.014	1.53374
211165_x_at	EPHB2	2048	0.019	1.53139
219644_at	CCDC41	51134	0.011	1.52672
204109_s_at	NFYA	4800	0.013	1.52439
202816_s_at	SS18	6760	0.017	1.52439
214741_at	ZNF131	7690	0.009	1.52207
205294_at	BAIAP2	10458	0.013	1.51976
203323_at	CAV2	858	0.01	1.51976
203782_s_at	POLRMT	5442	0.03	1.51745
202134_s_at	WWTR1	25937	0.009	1.51286
220172_at	DCAF17	80067	0.029	1.51057
210206_s_at	DDX11	1663	0.019	1.51057
209004_s_at	FBXL5	26234	0.013	1.51057
209212_s_at	KLF5	688	0.019	1.51057
202241_at	TRIB1	10221	0.021	1.51057
218500_at	C8orf55	51337	0.012	1.5083
213393_at	MFSD9	84804	0.008	1.5083
219633_at	TTPAL	79183	0.028	1.5083
201445_at	CNN3	1266	0.029	1.50602
201579_at	FAT1	2195	0.01	1.50602
219740_at	VASH2	79805	0.008	1.50602
219648_at	MREG	55686	0.033	1.50376
216841_s_at	SOD2	6648	0.012	1.50376
217750_s_at	UBE2Z	65264	0.012	1.5015
