# Supplementary material for: PrtT-Regulated Proteins Secreted by Aspergillus fumigatus Activate MAPK Signaling in Exposed A549 Lung Cells Leading to Necrotic Cell Death
Source: PLoS One. 2011 Mar 11;6(3):e17509. doi: 10.1371/journal.pone.0017509 (PMC3055868; doi:10.1371/journal.pone.0017509)
Supplement: Table S6 — Genes downregulated in response to wild-type CF treatment relative to untreated cells. (XLS) [file pone.0017509.s006.xls]

## Sheet: Supp.Table 1F
Down-regulated genes
Probe ID	Gene Name	EntrezID	TtestP-value	Fchange
220232_at	SCD5	79966	0.009	0.218723
219270_at	CHAC1	79094	0.0003336	0.233918
209230_s_at	NUPR1	26471	2.522e-05	0.234577
202847_at	PCK2	5106	0.0002042	0.26001
203438_at	STC2	8614	0.0005638	0.307977
202454_s_at	ERBB3	2065	0.0001153	0.310559
206340_at	NR1H4	9971	0.001	0.314663
216153_x_at	RECK	8434	0.006	0.315358
204411_at	KIF21B	23046	0.0001735	0.316556
206323_x_at	OPHN1	4983	0.003	0.31746
220951_s_at	A1CF	29974	2.282e-05	0.318573
206118_at	STAT4	6775	0.0003082	0.340136
206515_at	CYP4F3	4051	0.004	0.340832
201131_s_at	CDH1	999	0.0004844	0.34638
206385_s_at	ANK3	288	0.0003481	0.34965
218858_at	DEPDC6	64798	0.005	0.351494
220725_x_at	DNAH3	55567	0.005	0.356888
212816_s_at	CBS	875	0.001	0.358809
213397_x_at	RNASE4	6038	0.002	0.359583
212810_s_at	SLC1A4	6509	4.193e-05	0.361141
206765_at	KCNJ2	3759	0.0005839	0.365097
218145_at	TRIB3	57761	0.0002954	0.380084
201761_at	MTHFD2	10797	0.002	0.388954
222073_at	COL4A3	1285	0.002	0.394789
207392_x_at	UGT2B15	7366	0.004	0.395101
202920_at	ANK2	287	0.001	0.403388
219612_s_at	FGG	2266	0.001	0.407332
205047_s_at	ASNS	440	0.0004273	0.409668
214295_at	KIAA0485	57235	0.0006012	0.411523
205158_at	RNASE4	6038	0.0005955	0.412712
205357_s_at	AGTR1	185	0.0004799	0.417014
200670_at	XBP1	7494	0.0004036	0.417711
217738_at	NAMPT	10135	0.0003241	0.421763
209610_s_at	SLC1A4	6509	0.001	0.424268
219562_at	RAB26	25837	0.001	0.428633
214452_at	BCAT1	586	0.012	0.431779
205538_at	CORO2A	7464	0.005	0.432713
205650_s_at	FGA	2243	9.963e-05	0.434594
205194_at	PSPH	5723	0.01	0.43573
219132_at	PELI2	57161	0.0003904	0.439947
220892_s_at	PSAT1	29968	0.0006926	0.444247
203973_s_at	CEBPD	1052	6.869e-06	0.445038
218953_s_at	PCYOX1L	78991	0.0001307	0.447227
208693_s_at	GARS	2617	0.0001453	0.447828
218251_at	MID1IP1	58526	0.022	0.448029
202237_at	NNMT	4837	0.000387	0.454339
209101_at	CTGF	1490	0.002	0.455166
201397_at	PHGDH	26227	0.0003651	0.455581
213508_at	C14orf147	171546	0.007	0.457247
200779_at	ATF4	468	0.0006037	0.458295
205942_s_at	ACSM3	6296	0.001	0.45977
213671_s_at	MARS	4141	0.002	0.461681
209442_x_at	ANK3	288	0.001	0.464253
202402_s_at	CARS	833	0.0008248	0.466418
202887_s_at	DDIT4	54541	0.00018	0.467071
220639_at	TM4SF20	79853	0.006	0.467727
212811_x_at	SLC1A4	6509	0.006	0.468604
205141_at	ANG	283	0.0006884	0.471476
213894_at		23249	0.002	0.472813
204051_s_at	SFRP4	6424	6.714e-05	0.473709
213069_at	HEG1	57493	0.0007236	0.476872
201743_at	CD14	929	0.005	0.477555
212095_s_at	MTUS1	57509	0.003	0.477555
203453_at	SCNN1A	6337	0.004	0.478469
214753_at	N4BP2L2	10443	0.004	0.479616
204290_s_at	ALDH6A1	4329	0.014	0.481928
203911_at	RAP1GAP	5909	8.093e-05	0.482625
212971_at	CARS	833	0.001	0.483559
209057_x_at	CDC5L	988	0.019	0.483559
209236_at	SLC23A2	9962	0.029	0.484731
214261_s_at	ADH6	130	0.0007603	0.486855
201000_at	AARS	16	9.586e-05	0.488759
203924_at	GSTA1	2938	0.006	0.489956
203232_s_at	ATXN1	6310	0.0003088	0.491159
222291_at	FAM149A	25854	0.012	0.494071
213672_at	MARS	4141	0.003	0.49456
209822_s_at	VLDLR	7436	0.0006221	0.494805
212048_s_at	YARS	8565	0.002	0.49776
209568_s_at	RGL1	23179	0.001	0.5
221588_x_at	ALDH6A1	4329	0.001	0.501505
218507_at	C7orf68	29923	0.0009313	0.502008
212295_s_at	SLC7A1	6541	0.002	0.504032
50965_at	RAB26	25837	0.001	0.506073
214033_at	ABCC6	368	0.003	0.506842
214390_s_at	BCAT1	586	0.0003934	0.507099
201475_x_at	MARS	4141	0.009	0.508647
202238_s_at	NNMT	4837	0.004	0.510986
205870_at	BDKRB2	624	0.002	0.511509
202508_s_at	SNAP25	6616	0.006	0.511771
43511_s_at			0.001	0.512558
217906_at	KLHDC2	23588	0.006	0.513347
217739_s_at	NAMPT	10135	0.005	0.514139
205649_s_at	FGA	2243	0.021	0.516262
220488_s_at	BCAS3	54828	0.0003873	0.516796
210377_at	ACSM3	6296	0.005	0.517866
210512_s_at	VEGFA	7422	0.003	0.519211
205352_at	SERPINI1	5274	0.02	0.519751
208763_s_at	TSC22D3	1831	0.014	0.520562
219543_at	PBLD	64081	0.016	0.521376
206925_at	ST8SIA4	7903	0.028	0.524109
205500_at	C5	727	0.000608	0.524934
215017_s_at	FNBP1L	54874	0.004	0.526316
220393_at	LGSN	51557	0.004	0.526316
201981_at	PAPPA	5069	0.001	0.526316
204971_at	CSTA	1475	0.009	0.526593
203831_at	R3HDM2	22864	0.001	0.52687
205542_at	STEAP1	26872	0.003	0.528541
222282_at	USP13	8975	0.004	0.529942
210372_s_at	TPD52L1	7164	0.0004589	0.531067
201310_s_at	C5orf13	9315	0.013	0.532765
208916_at	SLC1A5	6510	0.005	0.533049
202308_at	SREBF1	6720	0.009	0.534759
214132_at	ATP5C1	509	0.0008202	0.535619
203231_s_at	ATXN1	6310	0.0006866	0.536481
209333_at	ULK1	8408	0.001	0.538213
204988_at	FGB	2244	0.0008841	0.540249
212093_s_at	MTUS1	57509	0.001	0.542299
201278_at	DAB2	1601	0.001	0.542594
215723_s_at	PLD1	5337	0.022	0.542594
214890_s_at	FAM149A	25854	0.001	0.543183
203543_s_at	KLF9	687	0.003	0.543183
212522_at	PDE8A	5151	0.001	0.543774
221899_at	N4BP2L2	10443	0.0008552	0.54407
209276_s_at	GLRX	2745	0.002	0.544959
204394_at	SLC43A1	8501	0.013	0.54615
203037_s_at	MTSS1	9788	0.008	0.548246
204588_s_at	SLC7A7	9056	0.003	0.548847
213142_x_at	PION	54103	0.0004458	0.549451
214307_at	HGD	3081	0.003	0.549753
207076_s_at	ASS1	445	0.003	0.551572
203021_at	SLPI	6590	0.0001488	0.551572
212741_at	MAOA	4128	0.009	0.551876
204351_at	S100P	6286	0.001	0.553097
213059_at	CREB3L1	90993	7.538e-05	0.553403
212314_at	SEL1L3	23231	0.011	0.554939
217967_s_at	FAM129A	116496	0.01	0.556174
214920_at	THSD7A	221981	0.009	0.556483
201010_s_at	TXNIP	10628	0.002	0.556483
205221_at	HGD	3081	0.001	0.557103
218764_at	PRKCH	5583	0.0001129	0.558036
204567_s_at	ABCG1	9619	0.009	0.55991
221478_at	BNIP3L	665	0.002	0.561167
214433_s_at	SELENBP1	8991	0.000355	0.562114
210015_s_at	MAP2	4133	0.016	0.562746
222376_at			0.018	0.563063
215388_s_at	CFH	3075	0.0001387	0.56338
218769_s_at	ANKRA2	57763	0.031	0.564334
202973_x_at	FAM13A	10144	0.000298	0.566572
217626_at	AKR1C1	1645	0.001	0.567537
201746_at	TP53	7157	0.0005032	0.567537
203786_s_at	TPD52L1	7164	0.002	0.567859
209611_s_at	SLC1A4	6509	0.012	0.568828
222150_s_at	PION	54103	0.001	0.570776
219622_at	RAB20	55647	0.003	0.571429
213240_s_at	KRT4	3851	2.164e-05	0.571755
215582_x_at	MCM3AP	8888	0.031	0.57241
209337_at	PSIP1	11168	0.000997	0.573066
203765_at	GCA	25801	0.006	0.573394
210757_x_at	DAB2	1601	0.0001516	0.573723
212096_s_at	MTUS1	57509	0.003	0.573723
205203_at	PLD1	5337	0.008	0.573723
214670_at	ZKSCAN1	7586	0.032	0.574053
207574_s_at	GADD45B	4616	0.001	0.574383
AFFX-r2-Bs-thr-5_s_at			0.03	0.574713
204286_s_at	PMAIP1	5366	0.005	0.574713
203932_at	HLA-DMB	3109	0.001	0.575374
217915_s_at	RSL24D1	51187	0.011	0.575374
203505_at	ABCA1	19	0.007	0.578035
208323_s_at	ANXA13	312	0.01	0.578369
213605_s_at	GUSBL2	375513	0.002	0.578704
202364_at	MXI1	4601	0.004	0.581058
205251_at	PER2	8864	0.007	0.581395
205433_at	BCHE	590	0.011	0.581734
219147_s_at	C9orf95	54981	0.013	0.581734
204285_s_at	PMAIP1	5366	0.002	0.582072
209863_s_at	TP63	8626	0.005	0.58309
203192_at	ABCB6	10058	0.0002823	0.583771
205052_at	AUH	549	0.004	0.584454
217590_s_at	TRPA1	8989	0.002	0.584454
222209_s_at	TMEM135	65084	0.002	0.585138
222368_at			0.031	0.58548
209185_s_at	IRS2	8660	0.005	0.58548
57540_at	RBKS	64080	0.006	0.58548
209921_at	SLC7A11	23657	0.005	0.585823
221861_at			0.001	0.586166
220945_x_at	MANSC1	54682	0.018	0.586166
202769_at	CCNG2	901	0.008	0.586854
202507_s_at	SNAP25	6616	0.001	0.586854
203257_s_at	C11orf49	79096	0.008	0.587199
216238_s_at	FGB	2244	0.007	0.587889
214719_at	SLC46A3	283537	0.001	0.587889
AFFX-r2-Bs-dap-5_at			0.012	0.588582
215588_x_at	RIOK3	8780	0.002	0.588928
219583_s_at	SPATA7	55812	0.033	0.589275
207713_s_at	RBCK1	10616	1.437e-05	0.589971
210102_at	VWA5A	4013	0.011	0.590667
212593_s_at	PDCD4	27250	0.005	0.591716
49111_at			0.007	0.592417
213737_x_at	GOLGA8G	283768	0.006	0.592768
204920_at	CPS1	1373	0.004	0.593472
204565_at	ACOT13	55856	0.0007293	0.593824
201280_s_at	DAB2	1601	0.008	0.594884
215071_s_at	HIST1H2AC	8334	0.011	0.597015
205305_at	FGL1	2267	0.004	0.597372
205583_s_at	ALG13	79868	0.023	0.598086
213030_s_at	PLXNA2	5362	0.004	0.60024
205848_at	GAS2	2620	0.005	0.600962
212913_at	MSH5	4439	0.001	0.600962
212841_s_at	PPFIBP2	8495	0.004	0.601323
203139_at	DAPK1	1612	0.001	0.602773
220283_at	HHIPL2	79802	4.339e-05	0.602773
212646_at	RFTN1	23180	0.021	0.602773
222357_at	ZBTB20	26137	0.004	0.6035
221511_x_at	CCPG1	9236	0.006	0.604961
200843_s_at	EPRS	2058	0.002	0.604961
71933_at	WNT6	7475	0.001	0.605694
218478_s_at	ZCCHC8	55596	0.009	0.605694
204112_s_at	HNMT	3176	0.013	0.606796
213444_at	SSPO	23145	0.001	0.607165
202023_at	EFNA1	1942	0.0005159	0.608273
221539_at	EIF4EBP1	1978	0.006	0.608273
202772_at	HMGCL	3155	0.002	0.608273
210422_x_at	SLC11A1	6556	0.004	0.608643
220319_s_at	MYLIP	29116	0.005	0.609013
204985_s_at	TRAPPC6A	79090	0.005	0.610501
219738_s_at	PCDH9	5101	1.048e-05	0.610874
201941_at	CPD	1362	0.005	0.611621
217047_s_at	FAM13A	10144	0.002	0.611621
212822_at	HEG1	57493	0.0006306	0.611995
203445_s_at	CTDSP2	10106	0.001	0.61237
219222_at	RBKS	64080	0.002	0.61237
208725_at			0.003	0.613874
209305_s_at	GADD45B	4616	0.01	0.613874
201982_s_at	PAPPA	5069	0.007	0.613874
AFFX-LysX-3_at			0.007	0.614251
206325_at	SERPINA6	866	0.0009429	0.614251
217168_s_at	HERPUD1	9709	0.0008776	0.615006
217473_x_at	SLC11A1	6556	0.024	0.615006
AFFX-r2-Bs-phe-M_at			0.033	0.615764
211004_s_at	ALDH3B1	221	0.0007909	0.615764
203148_s_at	TRIM14	9830	0.008	0.615764
218704_at	RNF43	54894	0.003	0.617284
204485_s_at	TOM1L1	10040	0.004	0.617284
212651_at	RHOBTB1	9886	0.022	0.617665
202893_at	UNC13B	10497	0.002	0.617665
202148_s_at	PYCR1	5831	0.0004098	0.618047
203665_at	HMOX1	3162	0.013	0.619579
AFFX-DapX-5_at			0.013	0.620347
212856_at	GRAMD4	23151	0.017	0.620347
204608_at	ASL	435	0.001	0.621118
205726_at	DIAPH2	1730	0.003	0.621504
222380_s_at		391733	0.026	0.621891
201279_s_at	DAB2	1601	4.345e-05	0.621891
219807_x_at	RAB4B	53916	0.007	0.622278
214746_s_at	ZNF467	168544	0.002	0.622278
206180_x_at	ZNF747	65988	0.017	0.622278
204179_at	MB	4151	0.011	0.623441
207298_at	SLC17A3	10786	0.004	0.623441
214308_s_at	HGD	3081	0.002	0.62461
213228_at	PDE8B	8622	0.002	0.62461
209304_x_at	GADD45B	4616	0.0005151	0.625
202590_s_at	PDK2	5164	0.001	0.625
40284_at	FOXA2	3170	0.021	0.625782
208747_s_at	C1S	716	1.758e-05	0.626959
213343_s_at	GDPD5	81544	0.009	0.627353
201263_at	TARS	6897	1.236e-05	0.627746
205383_s_at	ZBTB20	26137	0.004	0.628141
209498_at	CEACAM1	634	0.005	0.628536
213227_at	PGRMC2	10424	0.0002328	0.629723
56256_at	SIDT2	51092	0.004	0.629723
218773_s_at	MSRB2	22921	0.004	0.63012
202922_at	GCLC	2729	0.0001052	0.630517
205453_at	HOXB2	3212	0.01	0.630517
203588_s_at	TFDP2	7029	0.016	0.630517
203984_s_at	CASP9	842	0.005	0.631712
210105_s_at	FYN	2534	0.001	0.632511
219263_at	RNF128	79589	0.018	0.632511
AFFX-r2-Bs-thr-3_s_at			0.012	0.632911
212899_at	CDC2L6	23097	0.005	0.632911
209815_at	PTCH1	5727	0.004	0.633312
219520_s_at	WWC3	55841	0.003	0.633312
217783_s_at	YPEL5	51646	0.001	0.633312
201814_at	TBC1D5	9779	0.013	0.633714
213367_at	ZNF783	155060	0.007	0.633714
213661_at	PAMR1	25891	0.008	0.634115
202738_s_at	PHKB	5257	0.004	0.634921
213400_s_at	TBL1X	6907	0.009	0.634921
221864_at	ORAI3	93129	0.033	0.635324
210775_x_at	CASP9	842	0.011	0.636132
218459_at	TOR3A	64222	0.024	0.636132
AFFX-ThrX-M_at			0.02	0.636537
209472_at	CCBL2	56267	0.005	0.636537
208161_s_at	ABCC3	8714	0.000322	0.636943
211454_x_at			0.022	0.637349
207732_s_at	DLG3	1741	0.003	0.637349
209859_at	TRIM9	114088	0.009	0.637349
202295_s_at	CTSH	1512	0.01	0.637755
AFFX-r2-Bs-thr-M_s_at			0.028	0.638162
213784_at	RABL4	11020	0.003	0.638162
206081_at	SLC24A1	9187	0.007	0.63857
212151_at	PBX1	5087	0.021	0.638978
207035_at	SLC30A3	7781	0.009	0.639795
AFFX-PheX-M_at			0.006	0.640205
209641_s_at	ABCC3	8714	0.005	0.640205
203394_s_at	HES1	3280	0.022	0.640205
210735_s_at	CA12	771	0.011	0.640615
212460_at	C14orf147	171546	0.01	0.641026
210817_s_at	CALCOCO2	10241	0.002	0.641026
213241_at	PLXNC1	10154	0.0008235	0.642674
205489_at	CRYM	1428	0.003	0.643087
205799_s_at	SLC3A1	6519	0.015	0.643087
201124_at	ITGB5	3693	0.014	0.643915
222274_at	ZDHHC8P	150244	0.029	0.643915
202481_at	DHRS3	9249	0.001	0.64433
36553_at	ASMTL	8623	0.029	0.644745
212521_s_at	PDE8A	5151	0.0004055	0.644745
218718_at	PDGFC	56034	0.022	0.644745
212501_at	CEBPB	1051	0.003	0.645161
209184_s_at	IRS2	8660	0.001	0.645995
200842_s_at	EPRS	2058	4.93e-05	0.646831
220910_at	FRAS1	80144	0.016	0.648088
218951_s_at	PLCXD1	55344	0.001	0.648088
202376_at	SERPINA3	12	0.0005035	0.648088
212186_at	ACACA	31	0.001	0.648508
204981_at	SLC22A18	5002	0.002	0.648508
205882_x_at	ADD3	120	0.019	0.649351
210103_s_at	FOXA2	3170	0.016	0.649351
205021_s_at	FOXN3	1112	0.021	0.649351
204691_x_at	PLA2G6	8398	0.011	0.649351
200802_at	SARS	6301	0.004	0.649773
209726_at	CA11	770	0.002	0.650618
203414_at	MMD	23531	0.004	0.650618
396_f_at	EPOR	2057	0.001	0.651042
204206_at	MNT	4335	0.004	0.651042
212148_at	PBX1	5087	0.001	0.651042
213089_at	GUSBP1	153561	0.017	0.651466
204607_at	HMGCS2	3158	0.0007142	0.651466
218285_s_at	BDH2	56898	0.023	0.652742
219889_at	FRAT1	10023	0.015	0.653168
203151_at	MAP1A	4130	0.013	0.653168
201146_at	NFE2L2	4780	0.006	0.653168
203925_at	GCLM	2730	0.001	0.653595
213005_s_at	KANK1	23189	0.007	0.653595
203427_at	ASF1A	25842	0.001	0.654022
177_at	PLD1	5337	0.009	0.654022
202497_x_at	SLC2A3	6515	0.005	0.654022
212160_at	XPOT	11260	0.004	0.654022
214211_at	FTH1	2495	0.008	0.65445
49327_at	SIRT3	23410	0.0004548	0.65445
213186_at	DZIP3	9666	0.01	0.654879
216858_x_at			0.013	0.655308
207950_s_at	ANK3	288	0.024	0.655308
209874_x_at	CNNM2	54805	0.02	0.655308
211929_at	HNRNPA3	220988	0.018	0.655308
203304_at	BAMBI	25805	0.0004484	0.655738
219428_s_at	PXMP4	11264	0.004	0.656168
78047_s_at		400843	0.001	0.656599
219877_at	ZMAT4	79698	0.014	0.656599
209237_s_at	SLC23A2	9962	0.021	0.657895
AFFX-PheX-3_at			0.01	0.658328
205226_at	PDGFRL	5157	0.001	0.658328
204714_s_at	F5	2153	0.031	0.658762
208067_x_at	UTY	7404	0.012	0.658762
51774_s_at	LOC222070	222070	0.001	0.659196
201193_at	IDH1	3417	0.003	0.659631
203092_at	TIMM44	10469	0.003	0.659631
58900_at	LOC222070	222070	0.001	0.660066
221827_at	RBCK1	10616	0.001	0.660066
209048_s_at	ZMYND8	23613	0.009	0.660066
200832_s_at	SCD	6319	0.009	0.660502
209658_at	CDC16	8881	0.008	0.660939
221223_x_at	CISH	1154	0.004	0.661376
202960_s_at	MUT	4594	0.023	0.661376
48612_at	N4BP1	9683	0.0008507	0.661813
220520_s_at	NUP62CL	54830	0.025	0.661813
219109_at	SPAG16	79582	0.031	0.661813
209616_s_at	CES1	1066	0.018	0.662252
214924_s_at	TRAK1	22906	0.02	0.662252
204744_s_at	IARS	3376	0.018	0.662691
203140_at	BCL6	604	0.018	0.66313
205776_at	FMO5	2330	0.023	0.66313
218326_s_at	LGR4	55366	0.005	0.66313
208848_at	ADH5	128	0.011	0.66357
208773_s_at	ANKHD1-EIF4EBP3	404734	0.005	0.66357
121_at	PAX8	7849	0.005	0.664011
221042_s_at	CLMN	79789	0.019	0.664894
215785_s_at	CYFIP2	26999	0.029	0.664894
209831_x_at	DNASE2	1777	0.022	0.664894
207469_s_at	PIR	8544	8.583e-05	0.664894
205608_s_at	ANGPT1	284	0.008	0.665336
206645_s_at	NR0B1	190	0.0004227	0.665336
221173_at	USH1C	10083	0.004	0.665336
212171_x_at	VEGFA	7422	0.005	0.665336
203153_at	IFIT1	3434	0.007	0.665779
219821_s_at	GFOD1	54438	0.007	0.666223
210647_x_at	PLA2G6	8398	0.023	0.666667
