# Supplementary material for: PrtT-Regulated Proteins Secreted by Aspergillus fumigatus Activate MAPK Signaling in Exposed A549 Lung Cells Leading to Necrotic Cell Death
Source: PLoS One. 2011 Mar 11;6(3):e17509. doi: 10.1371/journal.pone.0017509 (PMC3055868; doi:10.1371/journal.pone.0017509)
Supplement: Table S8 — Genes downregulated in response to wild-type CF relative to ΔPrtT CF. (XLS) [file pone.0017509.s008.xls]

## Sheet: Supp. Table 1H
Probe ID	Gene Name	EntrezID	Fchange	TtestP-value
8114119	FSTL4	23105	5.319	0.0001233
7892705			5.15	0.005
7919749			4.963	0.002
8021081	SLC14A1	6563	4.755	0.0009074
8149825	STC1	6781	4.746	6.579e-05
7895019			4.661	0.007
7909954	DISP1	84976	4.295	0.001
7979710	PLEK2	26499	4.155	0.0004344
8160431	LOC554202	554202	4.067	0.001
8139270	RASA4P	401331	3.906	0.007
8115490	ADAM19	8728	3.871	0.0009578
8104663	CDH6	1004	3.854	0.0005501
8058869	TNS1	7145	3.676	0.000139
8038213	HSD17B14	51171	3.676	0.000394
8175683	GABRE	2564	3.673	0.001
7919747			3.656	0.005
8070579	TFF1	7031	3.651	0.0001586
8116818	BMP6	654	3.638	3.165e-05
8091385	CP	1356	3.573	0.003
8136807	TRY6	154754	3.547	0.001
8044301	ANKRD57	65124	3.541	0.0001376
7896381			3.454	0.002
8109563	NIPAL4	348938	3.323	0.0001179
8142981	PODXL	5420	3.306	0.0001205
8105267	ITGA2	3673	3.302	0.0002478
8116418	GFPT2	9945	3.266	0.001
8114287	SPOCK1	6695	3.225	0.0005482
8041422	RASGRP3	25780	3.2	0.001
7989243			3.179	0.004
8043621	ARID5A	10865	3.063	0.002
8077499	LOH3CR2A	29931	2.956	0.006
8136801	TRY6	154754	2.921	0.004
8051583	CYP1B1	1545	2.913	0.001
7898809	EPHB2	2048	2.879	9.71e-07
8008885	MIR21	406991	2.878	0.001
7893968			2.83	0.005
8015757			2.826	0.0007414
8152703	FBXO32	114907	2.809	0.001
8172722	MAGED4	728239	2.798	0.0003955
8167673	MAGED4	728239	2.798	0.0003955
7994280	IL4R	3566	2.791	0.0001928
8160439			2.775	0.005
8004043	ENO3	2027	2.76	0.0002001
8161945	RASEF	158158	2.737	0.002
7952341	ASAM	79827	2.718	3.055e-05
7945663	CTSD	1509	2.686	0.001
8039484	IL11	3589	2.631	0.0002312
8088247	ARHGEF3	50650	2.623	0.0002479
8083094	RASA2	5922	2.621	0.006
8064868	RP5-1022P6.2	56261	2.596	0.0009151
7996081	GPR56	9289	2.585	4.67e-05
7997904		197319	2.575	0.008
8141803	RASA4	10156	2.572	0.000483
8003773	RAP1GAP2	23108	2.542	0.0002208
7995583	CHD9	80205	2.537	0.003
8180240			2.534	0.0006341
8141768	RASA4	10156	2.528	0.001
8057990	ANKRD44	91526	2.528	0.003
8004671	KDM6B	23135	2.526	0.00074
8054439	ST6GAL2	84620	2.511	0.0002367
7962327	SLC2A13	114134	2.51	0.002
7988260	FRMD5	84978	2.498	0.0004334
8150698	SNAI2	6591	2.488	0.001
8152617	HAS2	3037	2.475	0.002
7938563	ARNTL	406	2.448	0.006
7950391	PGM2L1	283209	2.437	7.677e-05
7976567	BDKRB1	623	2.437	0.0001506
8151795	CDH17	1015	2.436	0.004
8012951	CDRT1	374286	2.421	0.001
7975506	DCAF4	26094	2.41	0.0005102
8116998	JARID2	3720	2.401	0.0001629
8102950	INPP4B	8821	2.397	0.004
8149264	PPP1R3B	79660	2.389	0.0005035
8047763			2.387	0.002
8009995	UNK	85451	2.381	0.0001638
8009353	PITPNC1	26207	2.38	0.0009395
8081710	SIDT1	54847	2.363	0.005
8044793	STEAP3	55240	2.363	0.0001306
8012931	CDRT1	374286	2.359	0.001
8005483	FBXW10	10517	2.35	0.000372
7962794	ZNF641	121274	2.334	0.001
8102720	ANKRD50	57182	2.328	0.003
8005048	MYOCD	93649	2.327	0.008
7972946	RASA3	22821	2.325	0.001
8016646	COL1A1	1277	2.31	0.004
8164343	FAM102A	399665	2.305	1.561e-06
8040587	EFR3B	22979	2.294	0.001
8072659	TOM1	10043	2.285	0.0001305
8160297	PLIN2	123	2.284	0.002
7939383	PRR5L	79899	2.271	0.0002062
8007493	ARL4D	379	2.261	0.007
8020110	RAB31	11031	2.26	0.0004456
7958262	TCP11L2	255394	2.256	0.007
7924450	DUSP10	11221	2.239	0.007
7963786	ITGA5	3678	2.218	0.0001691
8037408	KCNN4	3783	2.216	0.0003908
7908072	LAMC2	3918	2.206	0.002
7915147	FHL3	2275	2.204	0.006
8038326	SLC6A16	28968	2.2	0.004
7894220			2.2	0.003
7995681	MMP2	4313	2.198	0.0001411
8027049	KLHL26	55295	2.191	0.001
7912537	DHRS3	9249	2.178	0.0003808
8043657	CNNM4	26504	2.174	0.006
7987405	RASGRP1	10125	2.172	0.005
7952707	PRDM10	56980	2.166	0.0008826
8008819	YPEL2	388403	2.163	0.001
7925257	LYST	1130	2.16	0.003
7991283	RHCG	51458	2.158	0.0009829
8147156	WWP1	11059	2.158	0.005
8133155	TPST1	8460	2.157	0.002
8061894	C20orf114	92747	2.151	0.003
7947590	SYT13	57586	2.149	0.002
8166184	CA5B	11238	2.141	0.006
8098103	FNIP2	57600	2.14	0.004
7954511	STK38L	23012	2.139	0.006
8154848	PRSS3	5646	2.137	0.003
8084206	B3GNT5	84002	2.133	0.002
8120961	MRAP2	112609	2.132	0.001
8017850	WIPI1	55062	2.128	0.0009644
8140113	STX1A	6804	2.125	0.0008543
7930894	GRK5	2869	2.124	0.001
8156706	TMOD1	7111	2.124	0.001
7984475	CORO2B	10391	2.12	0.002
7908694	NAV1	89796	2.119	0.000107
8116622	RIPK1	8737	2.117	0.009
7946781	PLEKHA7	144100	2.116	3.247e-05
8065089	KIF16B	55614	2.112	0.003
7910640	GGPS1	9453	2.109	0.006
8049487	MLPH	79083	2.109	0.0003091
7938559	RASSF10	644943	2.105	0.001
8120176	C6orf141	135398	2.105	0.0009644
8058221	TRAK2	66008	2.096	0.003
8014956	NR1D1	9572	2.085	0.0003901
7897449	SPSB1	80176	2.076	0.0001665
8040211	KLF11	8462	2.069	0.0001907
8072626	TIMP3	7078	2.068	0.000111
8068496	SIM2	6493	2.056	4.628e-05
8113914	FNIP1	96459	2.054	0.001
8042119	PAPOLG	64895	2.052	0.001
7958749	SH2B3	10019	2.049	0.0002107
8045514	SPOPL	339745	2.046	0.007
7908351	PLA2G4A	5321	2.042	0.008
8145291	SLC25A37	51312	2.04	0.008
7909642	VASH2	79805	2.039	0.004
8066848	PREX1	57580	2.038	1.104e-05
8132305	EEPD1	80820	2.034	0.001
8075924	MFNG	4242	2.033	0.005
8022531	NPC1	4864	2.031	0.0003913
8106403	F2RL1	2150	2.029	0.0001549
8104788	RAI14	26064	2.027	0.008
8076515	ARFGAP3	26286	2.024	0.002
8153021	ST3GAL1	6482	2.023	0.001
8038785	VSIG10L	147645	2.016	0.0009487
8066513	SDC4	6385	2.007	0.002
7938485	MICAL2	9645	2.005	9.181e-05
8066822	SULF2	55959	2.004	0.0001094
7982377	GREM1	26585	2	0.001
7938834	NAV2	89797	1.995	7.24e-05
8067233	PMEPA1	56937	1.994	0.000359
8060796	C20orf196	149840	1.992	0.002
7950374	P4HA3	283208	1.988	0.0001052
8041508	QPCT	25797	1.977	0.0008294
7957665	ELK3	2004	1.976	0.0002196
8153890	ZNF251	90987	1.964	0.004
7996219	NDRG4	65009	1.956	0.0006405
8053484	ST3GAL5	8869	1.952	0.002
8123006	SYNJ2	8871	1.951	0.001
8118945	PPARD	5467	1.948	0.0005577
7979984	ZFYVE1	53349	1.948	0.000906
7933638	FLJ31958	143153	1.947	0.001
7949412	LTBP3	4054	1.944	0.0002059
8060745	SMOX	54498	1.944	1.466e-06
7913566	HTR1D	3352	1.939	0.0001784
8133459	CLIP2	7461	1.938	0.0002327
7977270	LOC388022	388022	1.934	0.005
8078461	FBXL2	25827	1.931	0.001
8127549	SLC17A5	26503	1.93	0.003
8068593	ETS2	2114	1.929	0.0008217
8060854	PLCB1	23236	1.927	0.0004336
7950067	DHCR7	1717	1.921	0.004
8113073	ARRDC3	57561	1.92	0.003
8156228	CTSL1	1514	1.92	0.001
7989985	ITGA11	22801	1.917	0.007
8160981	KIAA1539	80256	1.916	0.0001192
7922976	PTGS2	5743	1.916	0.000254
7898211	DDI2	84301	1.914	0.0008695
8077490	LMCD1	29995	1.912	3.244e-05
8012423	C17orf68	80169	1.912	0.002
7973840	ARHGAP5	394	1.911	0.006
7958352	BTBD11	121551	1.907	0.0005007
8020308	C18orf1	753	1.907	0.0007101
7936242	ITPRIP	85450	1.903	0.0005524
7968928			1.903	0.0005566
7969060	FNDC3A	22862	1.899	0.003
8030049	CYTH2	9266	1.896	0.0006919
8106743	VCAN	1462	1.89	0.00042
8010061	SPHK1	8877	1.885	0.0001875
7947744	LRP4	4038	1.883	0.0002793
8174474	ACSL4	2182	1.878	0.005
8129418	PTPRK	5796	1.876	0.0008109
7960654	ING4	51147	1.875	0.003
8157582	GSN	2934	1.875	0.0002877
7941260	FRMD8	83786	1.875	0.002
7987279	GOLGA8B	440270	1.872	0.003
7963235	CSRNP2	81566	1.87	0.006
8086517	CDCP1	64866	1.87	0.0005809
8059538	SLC19A3	80704	1.869	0.003
7984524	PAQR5	54852	1.867	0.0003969
8124262	TTRAP	51567	1.866	0.002
8081645	C3orf52	79669	1.864	0.0008799
7909478	C1orf107	27042	1.859	0.001
7899615	SERINC2	347735	1.857	0.0006674
8156826	TGFBR1	7046	1.856	0.002
8120967	NT5E	4907	1.854	0.006
8015412	JUP	3728	1.853	0.0001027
8009040	MRC2	9902	1.852	0.0002702
8043909	NPAS2	4862	1.845	0.0001453
7975361	KIAA0247	9766	1.843	0.002
8123524	EXOC2	55770	1.839	0.004
7987248	GOLGA8A	23015	1.838	0.001
7980680	FOXN3	1112	1.838	0.0008445
8011480	CAMKK1	84254	1.837	0.002
8051814	ZFP36L2	678	1.832	0.003
8119898	VEGFA	7422	1.832	0.0001846
8172035	DYNLT3	6990	1.829	0.008
7925062	SIPA1L2	57568	1.827	0.003
8084766	TP63	8626	1.827	0.002
7949719	PC	5091	1.82	0.0002448
8014603	TBC1D3C	414060	1.82	0.001
8018264	C17orf28	283987	1.819	0.0004825
8139165	VPS41	27072	1.818	0.005
8078033	C3orf19	51244	1.818	0.0007987
8114733	ARAP3	64411	1.817	0.0006734
7901054	PLK3	1263	1.817	0.002
8141206	BAIAP2L1	55971	1.814	0.001
8037374	PLAUR	5329	1.812	0.0007737
8007799	MGC57346	401884	1.81	0.004
8006746	TBC1D3C	414060	1.81	0.0002319
8014437	TBC1D3G	654341	1.81	0.0005378
7963698	ATF7	11016	1.805	0.005
8008682	MSI2	124540	1.8	0.0001756
8008454	ABCC3	8714	1.8	0.000253
8019716	TBC1D3G	654341	1.799	0.0004057
8154951	GLUL	2752	1.798	0.002
8104570	FAM105A	54491	1.797	0.003
7987454	BMF	90427	1.795	0.001
7941985	TCIRG1	10312	1.795	0.0001836
8084219	KLHL24	54800	1.794	0.001
8016194	MAP3K14	9020	1.792	0.001
8019655	TBC1D3B	414059	1.784	0.001
8014397	TBC1D3C	414060	1.783	0.0004199
8141380	ZNF3	7551	1.783	0.0008486
8105302	FST	10468	1.783	0.000575
8014420	TBC1D3G	654341	1.783	0.0005182
7902874	LRRC8C	84230	1.78	0.001
8162940	ABCA1	19	1.776	0.0003593
8014633	TBC1D3C	414060	1.776	0.0004066
8102050	NHEDC2	133308	1.775	0.0004712
7963721	CALCOCO1	57658	1.774	0.0009778
7989596	DAPK2	23604	1.774	0.0009473
7909661	RPS6KC1	26750	1.773	0.004
7976795	MEG3	55384	1.771	0.008
8079021	CTNNB1	1499	1.769	0.007
8153920	ZNF250	58500	1.768	0.001
8005576	MAPK7	5598	1.767	0.002
8056151	PLA2R1	22925	1.766	0.005
7941537	PACS1	55690	1.764	0.001
8014551	SYNRG	11276	1.762	0.003
8150428	SFRP1	6422	1.76	0.008
8029894	CCDC9	26093	1.757	0.008
8058373	WDR12	55759	1.756	0.003
7923812	RAB7L1	8934	1.755	0.003
8050894	KIF3C	3797	1.755	0.0009218
7913385	RAP1GAP	5909	1.755	0.0004288
8163149	PTPN3	5774	1.754	0.005
8014376	TBC1D3B	414059	1.751	0.002
8142345	DOCK4	9732	1.749	0.0007258
7995206	TGFB1I1	7041	1.749	0.001
8142096	ATXN7L1	222255	1.748	0.003
8167165	ARAF	369	1.747	0.0007395
8044499	SLC20A1	6574	1.747	0.002
8031893	ZNF8	7554	1.742	0.002
8163505	HDHD3	81932	1.741	0.003
8028004	LIN37	55957	1.737	0.005
7894694			1.737	0.0003643
7965918	NT5DC3	51559	1.736	0.004
8134091	CLDN12	9069	1.735	0.002
8010983	ABR	29	1.734	2.86e-05
7929750	ENTPD7	57089	1.73	0.005
7978208	TINF2	26277	1.73	0.001
7950669	KCTD21	283219	1.729	0.004
7973158	FLJ10357	55701	1.728	0.0005414
7959957	ULK1	8408	1.727	0.000373
8016832	MMD	23531	1.727	0.005
8056005	ACVR1	90	1.722	0.009
7990309	STRA6	64220	1.719	0.001
7993458	C16orf45	89927	1.714	0.002
7994362	CCDC101	112869	1.714	0.0006566
7899534	EPB41	2035	1.713	0.006
7949808	PITPNM1	9600	1.711	0.003
8093104	TM4SF19	116211	1.709	0.001
8157976	GARNL3	84253	1.708	0.004
8017235	APPBP2	10513	1.706	0.007
7956287	NAB2	4665	1.705	8.753e-05
8038347	TEAD2	8463	1.704	0.001
7960518	TNFRSF1A	7132	1.703	0.0004753
8055104	SAP130	79595	1.703	0.003
8041197	YPEL5	51646	1.703	0.000459
7919751	MCL1	4170	1.703	0.002
8130859	DACT2	168002	1.7	0.008
7934906	ACTA2	59	1.698	0.002
8067602	NKAIN4	128414	1.697	0.001
8123658	SLC22A23	63027	1.697	0.001
7965040	PHLDA1	22822	1.696	0.0008381
8083569	TIPARP	25976	1.69	0.001
8136557	TBXAS1	6916	1.69	0.0005756
8076668	KIAA1644	85352	1.688	0.004
8079140	SNRK	54861	1.687	0.0008968
8029688	CD3EAP	10849	1.684	0.0008094
8066214	TGM2	7052	1.683	0.000734
7927062	ZNF33A	7581	1.679	0.002
7952641	RICS	9743	1.679	0.007
8112803	LHFPL2	10184	1.678	0.000509
8172561	PRICKLE3	4007	1.676	4.762e-05
7976560	BDKRB2	624	1.675	0.005
8082965	MRAS	22808	1.674	0.001
8119161	PIM1	5292	1.671	0.0004282
8018620	EXOC7	23265	1.671	0.0002743
7987139	GOLGA9P	283796	1.67	0.0007384
7962000	PTHLH	5744	1.67	0.0005048
8179595	GABBR1	2550	1.67	0.0002204
7944302	PHLDB1	23187	1.67	0.0006408
7982350	GOLGA9P	283796	1.67	0.0007384
8020179	CHMP1B	57132	1.669	0.002
8077786	IRAK2	3656	1.668	6.098e-05
8027604	KIAA0355	9710	1.665	0.000263
8148149	ZHX2	22882	1.664	0.007
8008493	LUC7L3	51747	1.664	0.005
8144279	CLN8	2055	1.662	7.695e-05
8077612	TTLL3	26140	1.662	0.001
8143697	ZNF786	136051	1.659	0.006
8096251	NUDT9	53343	1.658	0.002
7897172	TPRG1L	127262	1.658	0.0002031
8047738	NRP2	8828	1.653	0.00058
8099982	APBB2	323	1.65	0.002
8167656	MAGED1	9500	1.649	0.000727
8106393	F2R	2149	1.644	0.005
7933933	DNAJC12	56521	1.643	0.005
8171684	SH3KBP1	30011	1.642	0.004
7994371	NPIPL2	440348	1.641	0.003
8065280	RALGAPA2	57186	1.639	0.006
7944435	HINFP	25988	1.638	0.002
8062623	PLCG1	5335	1.638	0.0001736
7962884	RND1	27289	1.638	0.001
7921793	DEDD	9191	1.636	0.002
8005305	C17orf39	79018	1.635	0.007
7907024	POGK	57645	1.633	0.002
8008530	UTP18	51096	1.632	0.008
8148049	NOV	4856	1.631	0.003
7993588	TMC7	79905	1.63	0.001
8164580	PTGES	9536	1.625	0.001
8063796	CDH4	1002	1.623	0.006
8018209	NAT9	26151	1.623	0.001
8108321	FAM53C	51307	1.623	0.007
7895280			1.618	0.003
7981514	AHNAK2	113146	1.617	0.005
8133233	AUTS2	26053	1.616	0.007
7910387	RHOU	58480	1.615	0.003
8086961	PFKFB4	5210	1.614	0.006
8026638	MYO9B	4650	1.613	0.002
8000205		283846	1.613	0.001
8000676		283846	1.613	0.001
7993185	NUBP1	4682	1.613	0.001
7966003	APPL2	55198	1.612	0.001
8015575	GHDC	84514	1.612	0.001
8080419	GNL3	26354	1.609	0.007
8000131		283846	1.608	0.001
7924969	TAF5L	27097	1.608	0.001
8027002	GDF15	9518	1.608	0.001
8178298	GABBR1	2550	1.608	0.000474
7989069	PYGO1	26108	1.608	0.008
8063386	CEBPB	1051	1.607	0.0001589
7934553	ZNF503	84858	1.605	0.001
7985934	SEMA4B	10509	1.604	5.893e-05
7930194	CNNM2	54805	1.602	0.003
8137670	PDGFA	5154	1.602	0.0002883
8026821	MAP1S	55201	1.601	0.006
8170921	PLXNA3	55558	1.6	0.0002667
8158112	CDK9	1025	1.6	0.002
7897236	KCNAB2	8514	1.6	0.008
8145586	ELP3	55140	1.6	0.007
7939699	ZNF408	79797	1.598	6.355e-07
8071069	IL17RA	23765	1.596	0.001
8017173	TBC1D3B	414059	1.594	0.002
7994026		283846	1.593	0.001
7977584	TMEM55B	90809	1.592	0.0005218
8137526	INSIG1	3638	1.592	0.002
8155121	NPR2	4882	1.592	0.0001879
7947282	DCDC5	196296	1.592	0.003
7929719	C10orf28	27291	1.591	0.001
8159142	COL5A1	1289	1.589	0.005
7906021	MSTO1	55154	1.588	0.0007687
8154012	KANK1	23189	1.588	0.007
7949277	ATG2A	23130	1.586	0.0001574
7973067	NP	4860	1.586	0.007
8167601	USP27X	389856	1.581	0.006
8025199	PNPLA6	10908	1.581	0.000182
8030630	NR1H2	7376	1.58	0.002
7973679	C14orf21	161424	1.578	0.002
8061685	TM9SF4	9777	1.578	0.001
7967358	PITPNM2	57605	1.577	0.001
7998015	SPIRE2	84501	1.576	0.0008049
8167314	TBC1D25	4943	1.574	0.0006853
8029188	ZNF526	116115	1.574	0.0004717
8149555	PSD3	23362	1.573	0.002
8095269	POLR2B	5431	1.572	0.003
8111286	RNASEN	29102	1.571	0.005
8010949	GLOD4	51031	1.57	0.001
8076792	CERK	64781	1.569	0.002
8094938	NIPAL1	152519	1.568	0.005
8071044		389832	1.568	0.002
8134712	AP4M1	9179	1.567	0.003
8145227	RHOBTB2	23221	1.567	0.005
8129783	MAP7	9053	1.566	0.002
8140196	STAG3L2	442582	1.566	0.001
8003007	PKD1L2	114780	1.566	0.0006733
7912898	ATP13A2	23400	1.564	0.003
7994559	NPIPL1	440350	1.564	0.006
8145766	MST131	100129710	1.564	0.002
7997239	NPIPL1	440350	1.564	0.008
8058985	RNF25	64320	1.563	0.002
8109093	ABLIM3	22885	1.563	0.0004695
7999468	LITAF	9516	1.562	0.0001828
7921713	F11R	50848	1.561	0.000863
7996318	CMTM3	123920	1.56	0.008
7927353	AGAP6	414189	1.56	0.004
7933331	AGAP6	414189	1.56	0.004
8110841	LPCAT1	79888	1.559	0.003
7995017	STX4	6810	1.559	0.008
8124654	GABBR1	2550	1.558	0.0003083
7994813	ZNF48	197407	1.557	0.001
7921738	USF1	7391	1.556	2.835e-05
7943218	PANX1	24145	1.556	0.0005565
8083075	ACPL2	92370	1.555	0.005
7896041			1.554	0.002
8139977	STAG3L3	442578	1.554	0.001
8088979	VGLL3	389136	1.554	0.001
8113491	STARD4	134429	1.553	0.009
8152764	MTSS1	9788	1.553	0.003
7999173	FAM100A	124402	1.553	0.003
7917754	BCAR3	8412	1.553	0.002
8085000	LRCH3	84859	1.552	0.005
8089062	CLDND1	56650	1.552	0.006
8119444	FOXP4	116113	1.552	0.0008346
8071051	LOC100129030	100129030	1.55	0.006
7919825	ARNT	405	1.549	0.004
8009205	DDX42	11325	1.548	0.005
7986214	SLCO3A1	28232	1.548	0.001
7986092	FURIN	5045	1.547	0.000617
8062695	SFRS6	6431	1.546	0.006
7928695	C10orf58	84293	1.545	0.003
8180318			1.545	0.002
8110569	SQSTM1	8878	1.545	0.001
7947425	CD59	966	1.544	0.007
8056860	WIPF1	7456	1.544	0.002
8171901	MAP3K7IP3	257397	1.542	0.005
8158123	FPGS	2356	1.542	0.001
8180317			1.541	0.002
8028656	PLEKHG2	64857	1.54	0.002
7923700	LRRN2	10446	1.54	0.007
8164304	ST6GALNAC6	30815	1.538	0.001
8180316			1.538	0.002
7958884	OAS1	4938	1.537	0.0003068
8075310	LIF	3976	1.537	0.004
8020973	FHOD3	80206	1.535	0.0004193
7966749	TESC	54997	1.533	0.0004972
8133610	STAG3L3	442578	1.533	0.001
7903827	FAM40A	85369	1.53	0.0007237
7993973	POLR3E	55718	1.529	0.0007785
7963935	DNAJC14	85406	1.528	0.001
8009951	ITGB4	3691	1.527	0.004
7953532	ENO2	2026	1.525	0.001
8034521	HOOK2	29911	1.525	0.001
8122807	AKAP12	9590	1.524	0.0004244
8180319			1.523	0.003
8122279	KIAA1244	57221	1.518	0.0007622
8062251	EPB41L1	2036	1.518	0.007
8134689	ZSCAN21	7589	1.517	0.002
7927552	AGAP6	414189	1.517	0.005
8155898	PCSK5	5125	1.516	0.000113
7946661	DKK3	27122	1.516	0.007
7979813	ZFP36L1	677	1.515	0.001
8154872	UBAP1	51271	1.515	0.0006423
8062823	HNF4A	3172	1.515	0.0005123
8104422	MTRR	4552	1.514	0.004
7935660	DNMBP	23268	1.514	0.003
7975390	SMOC1	64093	1.513	0.002
7908639	C1orf106	55765	1.513	0.001
7997662	KIAA0513	9764	1.512	0.003
8001147	RAB43	339122	1.512	0.005
8180339			1.51	0.0004334
8071981	KIAA1671	85379	1.509	0.006
8017675	PLEKHM1	9842	1.507	0.0003346
8107353	ZRSR1	7310	1.507	0.0003246
7933252	AGAP6	414189	1.506	0.004
8069450	PRMT2	3275	1.506	0.001
8075332	TBC1D10A	83874	1.505	0.006
8119088	CDKN1A	1026	1.505	0.0003071
8162531	MT1G	4495	1.505	0.001
8017346	TBC1D3B	414059	1.504	0.0002087
7949650	CTSF	8722	1.504	0.003
8062658	LPIN3	64900	1.503	0.002
7929990	PPRC1	23082	1.502	0.001
8012197	PLSCR3	57048	1.502	0.002
8064790	RASSF2	9770	1.501	0.007
7967841	CHFR	55743	1.5	0.0002412
